# Supplementary material for: Evidence for overdispersion in the distribution of malaria parasites and leukocytes in thick blood smears
Source: Malar J. 2013 Nov 6;12:398. doi: 10.1186/1475-2875-12-398 (PMC3831262; doi:10.1186/1475-2875-12-398)
Supplement: Additional file 1 — Parasite and leukocyte counts per HPF.The data comprise the records of three TBSs of 12-month-old children from a field study of Plasmodium falciparum malaria in Tori Bossito, Benin. All HPFs were examined systemically by visually scanning the film horizontally from edge to edge. The numbers of parasites and the number of leukocytes per HPF were recorded. [file 1475-2875-12-398-S1.ODS]

## Sheet: TBS_a
p_a	l_a
1	3
14	0
9	3
15	4
26	4
19	4
21	11
24	13
30	7
22	7
36	9
15	3
12	4
23	5
17	6
4	0
2	0
5	3
8	4
6	1
4	2
4	2
11	3
7	0
4	1
9	1
3	1
8	3
8	1
6	5
33	5
15	5
25	5
36	19
41	7
18	8
8	6
32	11
49	14
11	5
19	7
22	6
36	14
27	7
45	5
37	6
25	9
22	9
43	5
17	16
29	14
46	17
38	7
33	4
38	10
15	7
19	11
29	10
33	7
41	8
34	10
26	8
11	6
31	1
36	13
33	11
7	8
36	10
32	12
38	8
41	17
33	12
21	3
47	12
34	20
35	17
12	3
24	11
23	12
47	26
41	13
52	24
32	6
34	20
49	8
34	12
27	11
36	3
19	14
44	18
27	16
32	8
45	12
24	14
22	16
19	13
26	12
23	14
41	17
30	15
21	14
6	4
5	5
10	3
8	2
13	5
1	2
2	0
8	0
48	27
31	34
33	14
56	35
48	17
43	3
48	17
26	9
41	9
17	13
28	14
52	21
47	25
42	17
43	17
52	8
58	12
43	6
37	21
43	34
53	19
0	15
42	9
46	18
2	20
45	23
54	13
45	13
43	7
8	2
21	15
48	15
44	8
21	5
58	17
67	34
31	21
16	26
28	17
14	22
29	27
62	17
28	15
2	13
26	8
22	6
32	9
19	15
26	7
24	5
22	13
29	19
16	22
25	12
39	17
31	10
44	16
43	17
27	11
0	14
18	6
35	14
13	4
54	14
39	16
56	17
13	24
58	15
52	23
4	30
29	17
24	12
48	26
38	19
46	14
44	14
43	28
49	15
48	32
12	12
52	11
30	9
37	25
10	10
33	11
37	13
11	13
22	17
46	14
28	10
31	18
35	8
66	31
68	25
39	12
27	9
54	10
68	30
60	29
62	16
31	20
50	11
51	19
49	29
40	12
26	11
41	19
73	27
11	6
53	17
36	14
68	14
44	27
56	31
64	26
37	35
42	10
70	21
69	26
71	14
62	14
82	13
59	12
70	26
9	11
61	13
45	16
21	12
42	15
37	14
31	11
22	11
30	13
43	26
23	13
43	13
27	11
23	7
45	10
21	7
30	14
10	8
6	7
0	7
29	12
27	20
11	20
38	11
4	8
3	8
20	16
34	5
27	15
25	10
1	17
53	6
6	2
45	17
58	18
67	18
57	28
13	3
31	17
44	29
49	27
39	11
2	5
62	20
66	24
76	27
23	10
39	26
66	10
67	16
74	23
30	28
48	12
25	12
45	19
20	17
78	22
68	23
40	15
37	20
33	10
36	11
17	2
37	11
14	8
22	5
13	6
37	14
46	13
28	3
20	2
12	3
15	8
6	8
2	6
6	7
14	6
32	7
33	14
15	9
27	9
10	7
17	9
40	11
18	13
53	13
34	10
11	5
7	6
42	8
82	18
16	12
58	26
46	22
16	8
18	8
54	18
62	27
64	14
31	13
43	13
38	1
33	22
53	21
55	11
62	28
74	16
25	11
14	10
3	5
1	4
11	17
27	9
12	14
40	9
35	17
14	11
15	12
46	13
41	11
73	21
56	23
40	24
59	15
41	22
46	23
26	10
53	22
34	12
36	23
43	23
22	10
42	21
39	8
37	13
39	17
27	12
26	7
19	6
11	6
22	4
25	9
26	8
27	9
15	8
23	19
24	13
26	10
27	18
41	21
47	22
12	7
32	8
27	16
19	14
46	14
45	23
27	11
43	17
25	12
22	13
19	15
26	8
6	13
28	15
51	14
26	11
6	14
56	13
30	8
42	13
43	3
4	18
53	32
49	43
76	37
71	29
13	8
17	19
38	23
44	19
29	12
6	11
27	11
83	23
54	10
51	15
1	27
46	11
111	13
21	38
6	10
32	7
54	24
65	15
66	23
58	21
83	21
53	14
54	5
58	20
74	14
63	15
57	18
61	15
79	26
51	32
16	14
47	23
52	26
44	27
1	0
40	16
67	18
63	24
65	27
48	12
52	19
74	17
59	19
40	13
40	21
18	17
9	13
39	16
66	15
32	13
59	21
22	21
41	8
27	24
24	18
28	10
31	14
11	17
7	6
35	13
39	23
36	24
17	16
22	13
39	8
32	21
36	4
23	11
32	19
28	7
35	14
9	9
21	14
48	9
25	18
16	8
27	15
26	12
48	9
29	14
27	12
42	5
64	11
32	17
22	12
53	21
46	25
27	21
8	20
17	10
35	11
28	14
12	6
17	4
14	21
11	26
13	24
16	25
9	22
27	18
29	16
22	11
23	11
18	13
14	14
11	16
7	9
6	15
5	23
14	22
13	17
17	19
10	12
18	28
22	23
11	16
7	10
36	27
33	24
14	5
17	11
26	17
25	19
22	16
31	18
33	18
28	14
31	10
14	8
16	11
12	13
19	16
26	11
22	11
33	12
35	19
48	11
26	10
46	24
30	17
32	18
37	13
26	12
35	25
40	11
34	17
54	10
27	11
6	11
28	12
34	15
24	18
13	6
22	5
13	8
33	11
28	10
25	14
21	11
18	13
17	15
11	11
10	9
16	7
17	10
4	12
5	13
6	8
3	9
0	10
2	9
2	5
11	14
16	11
12	26
14	11
8	17
13	9
6	14
19	16
28	28
27	21
25	22
25	16
22	11
24	31
31	36
48	28
17	26
16	22
6	20
13	26
23	29
26	26
14	22
7	11
5	7
8	11
8	14
9	16
5	22
10	21
11	14
22	13
26	3
28	13
14	16
9	12
15	10
19	13
28	19
8	20
12	20
29	22
33	26
14	11
8	10
8	9
2	13
5	8
6	8
9	14
7	13
14	10
16	11
13	10
21	12
6	12
18	16
15	15
11	17
26	15
14	16
18	19
10	26
9	22
12	28
15	14
18	11
8	13
5	15
4	17
6	10
8	11
5	8
2	6
6	12
9	13
11	16
21	15
17	16
14	18
26	19
22	19
4	22
6	24
15	26
11	26
17	23
7	14
9	15
3	10
6	9
11	8
2	7
2	4
2	3
4	6
9	9
12	10
11	12
10	14
19	17
24	11
22	15
19	19
26	14
35	11
12	8
6	7
0	3
4	11
2	6
8	12
9	12
6	10
16	16
12	11
15	10
19	15
14	11
9	9
15	6
26	5
24	6
12	11
5	14
8	10
6	9
4	7
4	9
11	8
3	8
6	11
17	11
6	10
8	13
12	16
11	6
13	7
8	18
1	2
3	2
8	5
4	9
0	1
1	3
8	6
12	6
10	5
5	7
6	5
9	6
3	7
14	9
18	11
12	10
27	13
19	12
18	8
6	7
2	4
2	6
3	4
0	3
3	0
0	2
6	8
7	9
4	11
11	9
14	4
8	2
11	6

## Sheet: TBS_b
p_b	l_b
22	7
40	7
17	0
14	9
31	3
44	2
62	17
2	9
11	14
6	18
16	13
6	5
13	10
12	9
3	5
7	6
1	2
2	2
0	8
9	12
38	11
9	21
18	12
6	10
5	6
1	2
10	9
10	13
5	12
24	12
9	10
0	1
6	5
3	2
5	5
15	7
7	5
5	4
12	3
31	12
22	10
15	6
25	11
24	9
25	10
27	6
16	2
12	0
23	5
26	10
15	10
13	7
16	4
24	5
63	12
33	9
16	9
10	21
32	9
45	14
32	8
49	9
30	15
41	19
18	11
23	2
25	7
17	10
10	9
16	9
15	12
6	9
2	6
9	5
18	6
19	12
28	11
11	13
14	7
30	13
10	17
28	15
15	13
17	13
20	6
23	15
33	8
72	15
14	12
29	19
18	12
4	1
11	10
10	11
7	4
40	18
28	13
15	11
31	17
28	14
31	14
42	10
39	16
36	17
46	18
50	12
49	12
46	16
29	15
26	10
3	1
4	0
9	7
13	8
11	11
9	3
2	0
3	0
7	1
39	12
17	2
5	2
16	7
2	4
7	4
64	13
30	6
34	13
40	12
22	4
28	22
33	15
22	9
13	6
39	9
25	10
37	14
26	4
27	2
52	8
36	4
14	12
29	8
23	9
5	1
14	1
45	10
10	11
12	8
52	12
34	9
29	10
39	7
24	9
38	19
47	10
47	7
49	17
18	7
24	7
29	11
33	15
6	3
31	10
42	12
22	6
19	10
23	12
23	11
20	14
1	5
1	7
3	5
14	9
14	8
17	2
25	7
0	12
22	14
25	9
20	13
30	11
9	7
27	7
31	15
6	9
13	11
9	16
18	13
36	7
42	7
26	11
29	9
14	7
31	6
34	12
17	10
31	9
28	7
27	5
14	18
39	13
29	21
29	16
23	12
10	3
24	11
1	2
11	2
11	8
0	1
20	3
37	7
14	2
32	3
16	14
55	19
70	17
24	10
39	14
56	7
30	10
71	5
76	17
41	3
64	8
84	3
72	5
73	1
65	11
63	18
51	11
26	7
73	15
57	13
17	19
70	15
68	8
43	13
30	2
78	4
50	17
53	14
59	16
63	11
47	8
55	10
78	4
40	11
57	2
53	13
22	5
41	9
29	15
33	10
56	1
72	14
84	13
30	11
32	11
67	15
68	16
95	9
97	15
63	22
85	12
55	15
79	5
9	10
84	8
27	8
55	23
40	8
49	0
68	2
80	14
74	2
19	9
89	13
54	5
76	14
75	11
50	9
49	16
32	26
77	13
39	5
55	6
22	3
47	6
47	15
50	7
36	4
76	14
71	12
65	10
37	12
21	22
74	21
41	12
21	13
21	3
12	2
16	8
20	6
8	3
53	4
62	14
61	16
71	16
23	7
5	2
30	2
12	8
65	12
56	4
52	18
13	2
18	6
60	10
73	7
98	14
43	8
40	13
99	15
97	27
65	13
60	8
72	20
41	7
35	20
21	5
31	11
122	23
77	15
63	4
26	10
57	6
90	13
67	5
92	17
71	24
74	14
29	12
54	3
14	6
39	1
51	10
42	17
51	5
61	15
45	17
42	14
72	21
37	14
23	4
29	8
24	17
21	7
31	17
7	5
2	11
30	21
31	8
16	11
42	5
26	18
5	1
4	1
31	17
27	10
59	3
19	12
44	13
13	14
10	14
37	16
50	20
36	12
39	7
48	7
47	22
48	14
51	13
66	16
31	11
51	20
66	28
42	24
60	16
23	7
38	12
67	15
80	22
99	14
49	11
32	11
28	10
27	7
39	15
19	6
3	2
36	9
31	17
6	4
51	8
27	21
68	20
5	9
15	9
86	22
49	14
82	15
65	10
67	11
48	8
47	8
83	9
48	11
46	6
77	11
76	20
13	5
64	30
83	9
50	18
3	1
44	7
32	6
89	20
54	18
49	17
81	11
57	14
73	25
11	8
98	6
91	15
93	11
61	9
21	13
31	10
101	5
82	12
78	15
52	4
61	8
59	5
105	9
13	2
37	3
71	4
25	5
31	5
26	6
20	2
26	6
12	9
68	19
33	12
64	11
39	10
29	6
9	2
32	8
23	6
21	10
22	4
36	9
47	13
44	10
33	9
24	6
66	12
31	9
61	13
34	9
31	10
37	6
32	2
40	7
73	6
36	14
63	13
79	2
82	26
83	12
22	8
71	15
46	4
55	10
14	9
27	9
11	1
52	6
22	12
35	14
59	9
17	6
61	11
59	15
63	14
26	25
44	2
66	9
73	11
51	11
52	9
55	6
38	8
54	14
46	3
20	8
2	7
47	8
90	20
16	5
22	17
74	19
45	17
52	6
22	10
19	13
18	8
3	1
10	5
4	2
27	7
35	13
39	17
32	15
44	17
28	10
1	9
0	7
5	4
27	11
20	6
30	9
8	7
41	10
62	7
49	3
30	16
22	3
29	15
30	20
75	14
41	9
79	17
47	9
70	5
79	14
54	12
82	11
91	13
77	11
82	19
81	9
92	18
58	6
87	7
94	19
79	13
73	12
78	20
87	7
42	6
97	11
101	13
79	10
51	9
78	14
62	10
78	16
39	6
38	2
27	4
28	10
76	16
54	5
38	2
3	1
42	7
18	5
26	4
9	2
14	5
19	7
28	2
37	1
50	0
58	4
26	8
39	1
51	3
41	7
33	1
29	7
73	13
90	12
25	22
62	10
47	15
81	18
82	16
54	22
65	11
79	17
82	11
90	15
111	16
79	12
61	10
109	11
69	14
104	32
92	19
89	20
36	10
61	8
10	0
34	6
58	7
46	12
3	6
57	8
69	19
57	11
53	10
85	25
56	9
78	14
66	18
31	2
45	2
16	9
45	9
40	5
17	3
51	8
46	11
35	1
27	9
53	4
95	12
83	10
42	2
51	10
78	23
66	20
82	13
28	17
71	10
52	13
62	13
11	3
27	11
21	10
70	13
44	14
11	10
32	8
131	17
43	9
11	10
87	3
111	13
49	6
67	24
76	17
35	12
66	16
75	9
24	7
9	3
50	2
54	12
7	8
50	10
35	22
80	19
69	16
41	5
20	13
48	16
34	12
15	12
2	14
18	16
80	14
11	10
33	5
31	12
6	1
44	3
55	21
32	5
34	15
2	16
44	26
47	17
43	4
29	10
16	5
1	2
6	25
6	13
84	8
60	12
90	16
75	11
24	8
108	11
74	16
70	11
52	10
9	13
13	20
3	2
18	3
60	8
56	8
54	17
77	20
2	17
12	10
67	13
4	2
56	22
69	10
27	15
29	4
4	2
3	2
0	1
0	1
1	1
3	2
12	4
37	18
32	19
34	9
46	12
1	1
27	6
48	7
81	13
68	27
24	5
46	6
75	15
102	11
69	12
59	10
37	15
63	11
49	6
67	2
84	14
49	7
46	2
58	3
60	4
66	5
39	7
83	21
49	16
69	6
77	12
104	18
93	12
110	22
66	12
76	11
72	9
83	15
102	17
47	16
75	13
53	6
61	13
53	10
77	12
47	5
29	5
65	5
49	26
35	11
54	7
74	8
50	6
45	5
95	13
50	4
60	13
75	14
9	8
22	5
69	12
31	11
57	17
29	14
32	5
66	15
44	8
32	6
51	8
68	7
65	11
53	9
55	12
64	13
59	17
80	22
60	29
39	21
56	12
59	16
81	28
12	3
19	7
72	19
9	5
3	7
41	35
49	8
67	19
65	13
17	12
33	5
59	18
38	10
56	14
38	8
31	15
23	4
37	8
34	10
32	13
28	6
29	8
35	12
26	11
16	9
7	2
5	1
26	14
29	10
39	14
37	8
14	5
1	3
1	1
35	11
15	18
20	12
2	7
12	9
61	17
49	27
38	9
27	10
65	18
8	10
45	8
110	20
29	8
40	6
55	10
4	6
43	23
56	18
22	22
67	23
33	21
24	21
10	13
8	11
40	10
28	14
31	15
65	14
54	4
41	6
74	18
72	12
39	17
54	7
34	10
56	10
66	11
71	31
69	6
61	3
46	1
43	5
28	1
27	3
59	4
64	3
18	4
7	0
12	1
16	3
45	6
27	10
47	17
50	10
15	12
51	13
72	21
49	10
41	13
45	15
39	12
21	13
27	9
31	10
30	7
35	8
15	4
6	0
7	2
10	1
4	0
9	5
11	10
8	9
7	3
2	0
3	1
2	2
31	15
29	12
10	2
2	0
3	1

## Sheet: TBS_c
p_c	l_c
4	2
4	20
3	7
5	10
9	13
3	18
3	7
3	4
1	6
4	8
4	13
1	7
2	6
4	9
1	18
9	13
6	16
8	17
4	16
5	18
3	32
4	16
3	12
1	11
0	3
3	18
4	20
2	17
8	28
9	22
3	25
9	15
13	19
4	23
14	16
3	20
11	14
9	16
12	24
2	19
2	9
3	8
4	10
4	26
0	7
3	5
0	7
5	14
1	9
4	13
2	10
3	14
6	21
12	23
4	20
0	7
3	12
5	14
6	16
2	13
4	13
5	11
5	18
8	20
11	24
1	19
6	17
0	10
1	9
4	18
7	11
5	13
2	13
2	12
1	10
1	8
3	5
6	13
5	17
2	19
4	14
4	16
8	22
14	27
9	33
8	16
1	10
3	24
4	13
3	15
2	12
5	17
1	15
6	21
3	26
2	19
4	14
1	11
3	16
3	12
4	4
2	9
10	26
11	14
10	21
9	26
12	18
10	16
11	14
7	15
8	13
6	19
6	9
9	13
4	21
11	27
6	22
10	25
4	19
6	18
8	11
3	16
5	13
4	28
3	20
8	24
10	17
4	11
2	28
9	31
1	11
16	42
6	23
2	28
4	26
12	27
10	22
11	20
8	23
9	14
5	16
6	11
11	17
7	22
9	26
3	14
6	16
3	11
6	18
14	26
9	22
4	14
6	16
2	12
6	12
8	8
7	10
8	11
4	9
11	15
10	16
6	15
3	10
12	18
10	21
14	23
9	20
13	27
4	11
1	6
6	11
8	13
9	17
8	14
5	14
3	12
7	16
8	10
1	7
9	9
7	14
6	11
12	22
9	20
6	26
16	23
8	25
10	21
14	19
8	10
7	16
3	13
6	12
6	10
5	11
4	11
3	7
2	9
8	19
1	6
4	10
1	10
5	4
6	13
3	9
8	16
4	11
5	14
8	19
12	20
6	21
11	15
9	17
3	12
6	15
5	13
11	24
9	10
13	16
10	23
12	27
8	22
6	16
5	14
7	19
11	17
12	13
2	5
6	8
9	10
10	12
12	13
11	13
4	11
8	18
5	11
2	8
9	11
11	14
13	16
17	22
6	21
9	14
11	13
10	16
1	2
1	4
5	9
3	11
12	21
9	25
4	20
12	28
6	14
7	16
10	13
4	18
6	12
6	10
8	11
2	9
8	14
6	12
3	8
11	7
3	6
3	5
4	2
8	6
2	8
6	17
8	15
3	18
14	22
11	26
15	23
7	16
7	19
8	12
3	14
8	16
9	13
10	11
14	19
12	24
11	22
10	26
6	17
4	13
7	16
5	16
8	10
8	17
4	19
2	14
6	15
3	14
2	12
1	15
6	13
5	14
3	6
4	10
10	15
7	13
2	5
6	13
8	21
7	18
11	19
4	7
2	12
1	11
6	19
2	4
8	13
12	16
3	6
3	8
6	10
4	11
8	9
7	12
9	14
9	11
10	16
11	8
6	15
2	13
3	14
7	12
8	10
7	17
10	14
9	16
12	12
6	10
4	13
8	15
2	9
2	6
4	8
3	10
6	4
7	6
10	3
12	14
11	12
14	15
17	11
16	30
9	22
8	14
6	15
8	14
7	18
10	19
10	12
6	10
3	6
8	8
6	4
9	7
8	10
13	14
14	21
11	17
10	13
9	16
13	26
6	16
6	22
9	20
12	24
5	13
2	15
1	17
4	16
8	19
11	29
9	21
12	30
6	27
5	24
9	28
11	25
13	22
13	20
10	18
8	14
4	9
5	13
5	13
8	11
11	16
10	12
9	15
8	17
7	10
9	9
4	12
8	23
10	32
6	14
4	13
4	8
1	3
2	18
8	22
10	33
6	27
9	29
2	8
4	19
8	23
12	15
10	12
14	11
6	11
15	23
8	10
7	15
13	27
4	11
7	13
12	28
13	10
10	7
9	24
7	15
8	23
4	21
9	21
6	14
2	5
11	20
13	14
7	14
6	18
9	16
5	12
5	14
8	13
9	16
6	20
5	17
4	16
3	18
3	14
1	21
13	25
19	47
12	32
10	28
14	26
9	19
12	15
11	23
14	21
10	17
8	19
12	12
6	18
12	26
13	23
16	16
14	10
7	17
11	27
8	24
6	11
5	17
8	19
10	16
10	18
12	14
6	10
8	11
8	13
6	10
4	16
9	24
5	17
11	23
14	22
12	18
10	14
6	11
6	17
8	23
17	26
11	25
13	22
16	30
5	14
8	19
6	12
3	16
12	10
8	13
6	18
7	13
6	12
5	15
10	11
14	17
5	10
7	11
8	11
13	12
9	15
10	18
13	16
14	8
17	11
8	10
3	14
6	13
4	11
8	15
3	9
6	11
1	7
3	10
8	12
6	13
2	8
4	10
4	9
3	9
2	5
8	16
6	11
9	16
16	26
12	11
10	17
8	19
11	14
7	16
7	18
3	11
5	12
8	16
2	11
9	21
14	26
10	28
11	26
7	23
12	17
10	15
13	10
6	11
2	8
4	6
11	12
9	13
3	10
6	9
2	8
8	14
13	16
12	20
4	26
7	29
10	22
14	11
2	7
1	11
3	4
1	14
6	16
8	22
8	13
6	10
4	19
7	22
12	20
11	26
5	13
1	8
6	10
3	11
12	16
10	12
9	15
14	26
12	28
11	34
4	14
6	11
8	13
6	8
8	8
3	11
2	16
7	13
2	9
6	6
6	8
8	13
10	15
8	12
6	14
9	15
3	10
12	16
4	7
5	11
10	14
13	22
11	21
8	14
4	13
1	3
5	15
14	21
7	19
12	14
12	20
17	32
8	24
11	25
4	17
12	15
10	16
13	14
8	19
7	22
6	21
10	20
12	20
11	23
14	15
12	10
8	12
2	8
4	7
6	11
6	13
8	10
5	12
6	11
8	11
10	17
2	6
2	4
8	10
4	13
5	35
15	25
12	22
16	26
11	17
8	19
6	14
14	20
16	23
10	26
11	16
9	18
4	14
2	6
8	21
6	8
4	10
8	13
11	16
13	11
18	22
9	28
7	16
8	10
6	14
12	26
14	31
12	36
16	28
10	20
11	14
8	12
4	10
2	6
3	8
0	2
0	4
2	8
5	10
9	13
12	16
8	17
4	16
13	22
11	24
4	9
5	18
12	22
6	24
12	23
12	38
8	26
14	42
8	28
12	22
9	14
13	18
14	16
5	23
8	21
2	28
5	9
6	13
9	18
7	16
13	16
11	11
21	17
6	12
18	18
15	11
10	12
8	11
4	13
5	20
11	26
9	22
13	24
7	16
6	28
14	22
16	17
9	13
4	15
3	14
2	16
6	11
8	20
1	9
4	12
7	16
3	12
6	10
10	11
14	8
2	7
5	7
5	12
11	5
3	8
22	34
8	14
12	21
10	23
9	20
3	7
6	12
4	14
7	17
3	10
5	9
6	18
8	11
10	13
4	12
2	16
8	11
6	14
7	19
6	26
8	15
13	21
11	27
4	17
7	11
3	10
2	8
6	13
8	19
6	14
6	11
2	14
6	7
9	11
8	21
13	10
4	16
6	12
3	10
3	10
1	4
0	2
4	11
5	6
7	13
4	8
3	8
12	14
2	6
10	5
6	15
16	33
2	14
9	22
3	6
4	21
5	10
1	4
3	8
3	7
8	12
6	14
5	18
11	21
5	6
3	11
6	14
10	17
9	23
14	26
11	28
8	18
4	12
9	24
12	9
4	7
5	12
3	11
1	4
6	8
2	10
1	6
4	7
0	3
6	8
3	7
